# Supplementary material for: Simulation and experimental research on trans-media vehicle water-entry motion characteristics at low speed
Source: PLoS One. 2017 May 30;12(5):e0178461. doi: 10.1371/journal.pone.0178461 (PMC5448784; doi:10.1371/journal.pone.0178461)
Supplement: S1 Table — (XLSX) [file pone.0178461.s001.xlsx]

## Sheet: Sheet1
overload data(0.6pa)
lanuching angle 10°
X axis	0.13568	0.173254	0.13568	0.173254	0.173254	0.173254	0.0981057	-0.0521903	-0.24006	-0.202486	-0.127338	0.0229577	-0.0146163	0.0229577	0.0981057	0.13568	0.13568	-0.0146163	-0.164912	-0.0521903	-0.0897643	-0.0897643	-0.24006	-0.390355	-0.202486	-0.0897643	0.0605317	-0.0146163	-0.277634	-0.0897643	-0.0146163	-0.390355	-0.615799	-0.803669	-0.352782	-0.127338	-0.202486	-0.277634	-0.164912	-0.0521903	0.0981057	0.173254	0.173254	0.398698	0.248402	0.0605317	-0.0897643	-0.202486	-0.0521903
Y axis	-1.33474	-1.29706	-1.25938	-1.14636	-1.03333	-1.03333	-0.882624	-0.769595	-0.807271	-0.995652	-1.10868	-1.10868	-1.03333	-1.03333	-1.14636	-1.33474	-1.48544	-1.56079	-1.37241	-1.071	-0.731919	-0.543539	-0.430511	-0.355159	-0.618891	-0.694243	-0.957976	-1.18403	-1.25938	-1.33474	-1.25938	-1.33474	-1.41009	-1.22171	-1.03333	-0.844948	-0.656567	-0.731919	-0.731919	-0.807271	-0.995652	-0.995652	-1.10868	-1.14636	-0.957976	-1.10868	-1.071	-1.03333	-0.882624
lanuching angle 15°
X axis	0.516182	0.628904	0.328312	-0.0474279	-0.272871	-0.385593	-0.310445	-0.00985392	0.328312	0.102868	-0.197724	-0.385593	-0.385593	-0.16015	-0.197724	-0.0850019	0.178016	-0.0474279	-0.272871	-0.348019	-0.648611	-0.573463	-0.423167	-0.385593	-0.197724	-0.423167	-0.986777	-0.874055	-0.423167	-0.00985392	0.0652941	-0.460741	-0.535889	-0.460741	-0.385593	-0.122576	-0.122576	-0.310445	-0.310445	-0.235297	-0.310445	-0.686185	-0.761333	-0.573463	-0.0850019	-0.00985392	-0.423167	-0.573463	-0.385593
Y axis	-0.581791	-1.09797	-0.984945	-0.909593	-0.758889	-0.419805	-0.156073	0.0323072	-0.0430448	-0.419805	-0.608185	-0.495157	-0.382129	-0.495157	-0.645861	-0.570509	-0.570509	-0.608185	-0.871917	-1.13565	-1.13565	-1.17333	-1.0603	-0.947269	-1.36171	-1.24868	-0.909593	-0.758889	-0.570509	-0.909593	-1.17333	-1.24868	-1.39938	-1.28635	-1.09797	-0.947269	-0.495157	-0.457481	-0.570509	-0.721213	-0.947269	-0.871917	-0.683537	-0.947269	-1.24868	-1.28635	-0.947269	-0.947269	-1.211
lanuching angle 20°
X axis	0.107919	-0.117525	-0.0799515	-0.155098	-0.380542	-0.493264	-0.64356	-0.418116	-0.230246	-0.305394	-0.305394	-0.305394	-0.26782	-0.493264	-0.45569	-0.230246	-0.45569	-0.756282	-0.418116	-0.0799515	-0.155098	-0.230246	-0.192672	0.107919	0.183067	0.0703445	0.145493	0.0703445	-0.117525	-0.230246	-0.117525	-0.117525	-0.305394	-0.568412	-0.45569	-0.0423775	-0.0423775	-0.117525	0.0703445	0.0327705	-0.26782	-0.230246	-0.0799515	-0.155098	-0.418116	-0.530838	-0.342968	-0.192672	-0.117525
Y axis	-2.35556	-2.16718	-2.28021	-2.20486	-1.9788	-2.05415	-2.05415	-2.20486	-2.31789	-2.46859	-2.65697	-2.61929	-2.58162	-2.46859	-2.12951	-2.01648	-1.9788	-2.12951	-2.46859	-2.61929	-2.73232	-2.77	-2.77	-2.73232	-2.54394	-2.46859	-2.39324	-2.16718	-2.05415	-1.9788	-1.9788	-1.9788	-2.09183	-2.24253	-2.16718	-2.28021	-2.28021	-2.35556	-2.28021	-2.24253	-2.09183	-2.20486	-2.20486	-2.35556	-2.50627	-2.61929	-2.88303	-3.03373	-2.99605
lanuching angle 25°
X axis	0.503723	0.541297	0.541297	0.654019	0.691593	0.691593	0.616445	0.616445	0.541297	0.503723	0.466149	0.503723	0.466149	0.503723	0.503723	0.391001	0.278279	0.165557	0.203131	0.240705	0.240705	0.278279	0.240705	0.315853	0.428575	0.428575	0.315853	0.240705	0.165557	0.240705	0.428575	0.541297	0.503723	0.503723	0.353427	0.353427	0.353427	0.278279	0.240705	0.127983	0.165557	0.203131	0.0904087	0.240705	0.240705	0.315853	0.428575	0.0904087	0.0152617
Y axis	-0.719338	-0.79469	-0.907718	-1.02075	-1.13377	-1.28448	-1.32216	-1.32216	-1.05842	-0.945394	-0.79469	-0.79469	-0.79469	-0.870042	-1.02075	-1.20913	-1.32216	-1.2468	-1.20913	-1.13377	-1.13377	-1.0961	-0.98307	-0.870042	-0.719338	-0.719338	-0.945394	-0.98307	-0.98307	-1.0961	-1.17145	-1.2468	-1.2468	-1.20913	-1.2468	-1.28448	-1.35983	-1.2468	-1.02075	-0.832366	-0.719338	-0.681662	-0.60631	-0.79469	-0.98307	-1.13377	-1.28448	-1.20913	-1.05842
lanuching angle 30°
X axis	0.122783	0.0476346	-0.0650874	-0.252957	-0.440827	-0.252957	-0.290531	-0.553549	-0.666271	-0.628697	-0.478401	-0.515975	-0.515975	-0.290531	-0.0650874	0.0100606	-0.0650874	-0.440827	-0.891715	-1.00444	-0.854141	-0.591123	-0.628697	-0.553549	-0.440827	-0.591123	-0.628697	-0.478401	-0.403253	-0.591123	-0.778993	-0.703845	-0.365679	-0.440827	-0.628697	-0.741419	-0.515975	-0.215383	0.0476346	0.0100606	0.0476346	-0.177809	-0.365679	-0.403253	-0.328105	-0.403253	-0.628697	-0.666271	-0.591123
Y axis	-0.855239	-0.855239	-0.968267	-1.04362	-0.817563	-0.666859	-0.327775	-0.290099	-0.591507	-0.591507	-0.817563	-1.19432	-1.232	-1.15665	-0.855239	-0.629183	-0.478479	-0.290099	-0.591507	-0.855239	-1.11897	-1.15665	-1.04362	-1.0813	-1.15665	-1.00594	-0.892915	-0.478479	-0.290099	-0.290099	-0.478479	-0.516155	-0.704535	-0.892915	-1.11897	-1.11897	-1.04362	-1.04362	-1.0813	-1.0813	-1.19432	-1.34503	-1.15665	-1.04362	-0.930591	-0.704535	-0.591507	-0.629183	-0.855239
lanuching angle 35°
X axis	0.63246	0.519738	0.407016	0.331868	0.331868	0.44459	0.594886	0.594886	0.594886	0.519738	0.44459	0.482164	0.519738	0.482164	0.369442	0.294294	0.181573	0.143999	0.219147	0.369442	0.407016	0.407016	0.482164	0.519738	0.482164	0.25672	0.143999	0.106425	0.219147	0.331868	0.482164	0.594886	0.594886	0.707608	0.82033	0.857904	0.782756	0.594886	0.63246	0.519738	0.482164	0.44459	0.369442	0.25672	0.25672	0.369442	0.407016	0.519738	0.594886
Y axis	0.99017	0.80179	0.726438	0.839466	0.99017	0.99017	1.1032	1.06552	0.99017	1.02785	1.1032	1.21623	1.32925	1.21623	1.02785	0.914818	0.914818	0.914818	0.80179	0.651085	0.575734	0.651085	0.839466	0.952494	1.06552	0.99017	0.877142	0.688762	0.764114	0.726438	0.80179	0.839466	0.952494	0.914818	0.914818	0.914818	0.99017	1.06552	1.21623	1.1032	0.99017	0.80179	0.80179	0.764114	0.651085	0.500381	0.538057	0.688762	0.839466
lanuching angle 40°
X axis	-0.393712	-0.0179725	-0.0179725	0.320193	0.320193	-1.29549	-1.97182	-0.694304	-0.0179725	0.169897	-0.205842	-0.544008	-0.731878	-1.52093	-0.994896	-0.46886	-0.807026	-0.8446	-1.07004	-1.03247	-1.03247	-1.63365	-1.22034	-0.431286	0.0196015	0.733507	-0.0931205	-0.65673	-0.581582	-1.48336	-0.919748	0.169897	-0.731878	-1.33306	-1.59608	-2.12212	-1.25791	-0.393712	0.132323	0.545637	-0.393712	-1.44578	-1.22034	-1.03247	-0.994896	-0.807026	-0.807026	-0.619156	-1.03247
Y axis	0.133725	-0.0923313	-0.130007	-0.167683	-0.167683	0.548161	0.924921	0.774217	0.585837	0.322105	0.548161	0.924921	0.435133	0.811893	1.15098	0.924921	1.07563	0.661189	0.510485	0.548161	0.397457	1.49006	1.75379	1.52774	1.94217	1.71612	1.30168	0.774217	0.171401	0.585837	1.00027	1.1133	1.52774	1.49006	1.86682	1.60309	0.811893	0.736541	0.133725	-0.243035	0.736541	1.37703	1.71612	2.62034	3.03478	3.03478	2.62034	1.07563	-0.0169793
lanuching angle 45°
X axis	0.753339	0.640617	0.527895	0.640617	0.678191	0.753339	0.790913	0.941209	0.978783	0.941209	0.790913	0.753339	0.715765	0.678191	0.753339	0.715765	0.603043	0.377599	0.0770082	-0.110862	-0.110862	-0.223584	-0.148436	0.189729	0.0394342	-0.336306	0.114581	0.340025	0.377599	0.415173	0.490321	0.490321	0.452747	0.415173	0.227303	-0.0357138	0.152155	0.0770082	-0.0732878	0.189729	0.189729	0.0770082	0.0770082	-0.298732	-0.37388	0.264877	1.05393	1.16665	0.0770082
Y axis	-0.642875	-0.642875	-0.79358	-0.906608	-0.906608	-0.981959	-1.09499	-1.09499	-1.05731	-0.944284	-0.906608	-0.906608	-0.755903	-0.529847	-0.416819	-0.416819	-0.492171	-0.642875	-0.680552	-0.831256	-1.24569	-1.73548	-2.11224	-2.22527	-2.22527	-1.92386	-1.32104	-0.642875	-0.115411	0.299025	0.638109	0.336701	-0.153087	-0.529847	-1.47175	-2.11224	-2.41365	-2.22527	-1.88618	-1.62245	-0.906608	-0.379143	-0.115411	-0.00238301	-0.266115	-0.416819	-0.492171	-0.416819	-0.605199
lanuching angle 60°
X axis	0.979613	1.12991	1.24263	1.2802	1.09233	0.866891	0.829317	0.829317	0.942039	0.979613	0.791743	0.716595	0.603873	0.566299	0.491151	0.528725	0.491151	0.491151	0.19056	-0.0724582	-0.18518	0.152986	0.679021	0.942039	0.754169	0.152986	-0.0724582	0.340855	1.05476	1.24263	0.979613	0.340855	-0.260328	-0.260328	0.152986	0.528725	0.942039	1.39293	1.4305	0.528725	-0.18518	0.115412	0.340855	0.716595	0.829317	0.641447	0.416003	-0.0724582	-0.297902
Y axis	-0.934793	-0.859441	-0.821765	-0.821765	-0.746412	-0.784089	-0.821765	-0.671061	-0.520356	-0.445005	-0.445005	-0.633384	-0.821765	-0.821765	-0.746412	-0.558033	-0.407328	-0.369652	-0.331976	-0.407328	-0.595709	-0.821765	-1.2362	-1.57528	-1.76366	-1.72599	-1.57528	-1.16085	-0.369652	0.383868	0.873656	0.760628	0.308516	-0.256624	-0.821765	-1.3869	-2.06507	-2.32881	-2.10275	-1.42458	-0.595709	0.00710822	0.534572	0.798304	0.685276	0.421544	-0.10592	-0.482681	-0.520356
overload data(0.7pa)
lanuching angle 30°
X axis	0.310959	0.461254	0.123089	-0.102355	-0.327799	-0.327799	-0.365373	-0.102355	0.123089	-0.027207	-0.177503	-0.139929	0.085515	0.198237	-0.139929	-0.177503	0.047941	-0.102355	-0.440521	-0.440521	-0.402947	-0.365373	-0.440521	-0.102355	0.123089	-0.177503	-0.440521	-0.327799	-0.327799	-0.252651	-0.402947	-0.515669	-0.628391	-0.853834	-0.665965	-0.027207	0.348533	0.235811	-0.102355	-0.177503	-0.402947	-0.628391	-0.891408	-0.778687	-0.665965	-0.553243	-0.290225	-0.064781	-0.139929
Y axis	-1.57458	-1.49923	-1.68761	-1.98902	-1.98902	-2.0267	-1.95134	-1.87599	-1.91367	-1.68761	-1.57458	-1.61226	-1.83831	-2.10205	-2.3281	-2.47881	-2.36578	-2.13972	-1.95134	-1.72529	-1.68761	-1.72529	-1.83831	-1.98902	-2.21508	-2.13972	-1.98902	-1.68761	-1.3862	-1.16015	-1.19782	-1.34853	-1.49923	-1.68761	-1.95134	-2.13972	-2.21508	-2.21508	-1.98902	-1.61226	-1.61226	-1.80064	-1.87599	-2.0267	-2.10205	-2.25275	-2.44113	-2.44113	-2.40346
[truncated: 5,000 more columns]
