# Supplementary material for: Simulation and experimental research on trans-media vehicle water-entry motion characteristics at low speed
Source: PLoS One. 2017 May 30;12(5):e0178461. doi: 10.1371/journal.pone.0178461 (PMC5448784; doi:10.1371/journal.pone.0178461)
Supplement: S2 Table — (XLSX) [file pone.0178461.s002.xlsx]

## Sheet: Sheet1
	1	2	3	4	5	6	7	8	9	10	11	12	13	14	15	16	17	18	19	20	21	22	23	24	25	26	27	28	29	30
t	0	0.00517241	0.0103448	0.0155172	0.0206897	0.0258621	0.0310345	0.0362069	0.0413793	0.0465517	0.0517241	0.0568966	0.062069	0.0672414	0.0724138	0.0775862	0.0827586	0.087931	0.0931034	0.0982759	0.103448	0.108621	0.113793	0.118966	0.124138	0.12931	0.134483	0.139655	0.144828	0.15
X axis	2.27281	2.09225	1.92087	1.75868	1.60567	1.46185	1.32721	1.20175	1.08547	0.978377	0.880467	0.79174	0.712196	0.641835	0.580657	0.528662	0.485851	0.452222	0.427777	0.412514	0.406435	0.409539	0.421826	0.443296	0.473949	0.513786	0.562805	0.621008	0.688393	0.764962
Y axis	2.11404	1.96099	1.81259	1.66882	1.52969	1.3952	1.26534	1.14012	1.01954	0.903595	0.792289	0.685619	0.583587	0.486193	0.393435	0.305316	0.221833	0.142988	0.0687798	-0.000790698	-0.0657239	-0.12602	-0.181678	-0.232699	-0.279083	-0.32083	-0.357939	-0.39041	-0.418245	-0.441442
inclination angle	59.3481	60.4274	61.3359	62.1078	62.7774	63.3789	63.9465	64.5144	65.1169	65.7882	66.5624	67.4739	68.5568	69.8453	71.3738	73.1763	75.2872	77.7406	80.5708	83.812	87.4984	91.6642	96.3437	101.571	107.38	113.806	120.883	128.644	137.124	146.357
These data is obtained after the data processing, and the coordinate value of the center of gravity was obtained by treating the lower left corner of the underwater camera field of view as the reference origin and converting the scale as necessary
