# Supplementary material for: Simulation and experimental research on trans-media vehicle water-entry motion characteristics at low speed
Source: PLoS One. 2017 May 30;12(5):e0178461. doi: 10.1371/journal.pone.0178461 (PMC5448784; doi:10.1371/journal.pone.0178461)
Supplement: S1 File — (ZIP) [file pone.0178461.s003.zip]

Archive with 20 entries (19 files):
- image data in the air/
- image data in the air/1.tif
- image data in the air/10.tif
- image data in the air/11.tif
- image data in the air/12.tif
- image data in the air/13.tif
- image data in the air/14.tif
- image data in the air/15.tif
- image data in the air/16.tif
- image data in the air/17.tif
- image data in the air/2.tif
- image data in the air/3.tif
- image data in the air/4.tif
- image data in the air/5.tif
- image data in the air/6.tif
- image data in the air/7.tif
- image data in the air/8.tif
- image data in the air/9.tif
- image data in the air/the full trajectory in the air.tif
- image data in the air/video.avi
