# Supplementary material for: Simulation and experimental research on trans-media vehicle water-entry motion characteristics at low speed
Source: PLoS One. 2017 May 30;12(5):e0178461. doi: 10.1371/journal.pone.0178461 (PMC5448784; doi:10.1371/journal.pone.0178461)
Supplement: S2 File — (ZIP) [file pone.0178461.s004.zip]

Archive with 36 entries (35 files):
- underwater image data/
- underwater image data/1.tif
- underwater image data/10.tif
- underwater image data/11.tif
- underwater image data/12.tif
- underwater image data/13.tif
- underwater image data/14.tif
- underwater image data/15.tif
- underwater image data/16.tif
- underwater image data/17.tif
- underwater image data/18.tif
- underwater image data/19.tif
- underwater image data/2.tif
- underwater image data/20.tif
- underwater image data/21.tif
- underwater image data/22.tif
- underwater image data/23.tif
- underwater image data/24.tif
- underwater image data/25.tif
- underwater image data/26.tif
- underwater image data/27.tif
- underwater image data/28.tif
- underwater image data/29.tif
- underwater image data/3.tif
- underwater image data/30.tif
- underwater image data/31.tif
- underwater image data/4.tif
- underwater image data/5.tif
- underwater image data/6.tif
- underwater image data/7.tif
- underwater image data/8.tif
- underwater image data/9.tif
- underwater image data/Complete process_1.tif
- underwater image data/Complete process_2.tif
- underwater image data/Complete process_3.tif
- underwater image data/the change of  inclination angle.tif
